# Supplementary material for: Identification of microsatellite instability and immune-related prognostic biomarkers in colon adenocarcinoma
Source: Front Immunol. 2022 Oct 7;13:988303. doi: 10.3389/fimmu.2022.988303 (PMC9585257; doi:10.3389/fimmu.2022.988303)
Supplement: Supplementary file 1 [file Table_1.xlsx]

## Sheet: 701 DEGs
genes	logFC	logCPM	PValue	FDR
PAEP	-6.22613	3.42077	1.57e-83	2.71e-79
MSH4	-2.49339	-1.05847	1.07e-49	9.25e-46
KRT14	-5.48962	2.49285	9.68e-48	5.55e-44
TRIM7	-2.29163	3.26286	1.4e-44	6.03e-41
MUC6	-4.14616	4.99905	6.94e-44	2.39e-40
INSL4	-5.66796	-1.02309	3.28e-43	9.41e-40
GNLY	-1.71362	3.0943	4.74e-36	1.17e-32
SEMG2	-4.08595	-1.69718	3.41e-35	7.34e-32
ULBP2	-1.69366	1.44655	7.73e-34	1.48e-30
TRIB2	-1.14446	4.79776	2.74e-32	4.72e-29
AGR2	-1.33691	10.1266	7.95e-32	1.24e-28
CCDC141	-2.2036	-0.762597	1.35e-31	1.94e-28
CHST6	-1.58995	1.98275	1.64e-31	2.17e-28
LYG1	-1.24762	-0.0149303	4.22e-31	5.19e-28
IDO1	-2.01957	4.59423	8.95e-31	1.03e-27
MAPK12	-1.24789	2.80681	1.49e-30	1.6e-27
KRT78	-3.82951	-1.87864	2.18e-30	2.2e-27
CRYBA2	-2.27132	-0.540494	4.86e-30	4.64e-27
DUSP4	-1.64922	5.98545	2.17e-29	1.97e-26
ASPHD2	-1.02972	3.43688	3.43e-29	2.96e-26
VNN1	-2.08508	4.09505	5.9e-29	4.83e-26
UTS2B	-2.28996	-1.72585	1.4e-28	1.01e-25
GBP4	-1.43621	5.58158	3.12e-28	2.15e-25
CLCA2	-2.86079	0.497126	1.01e-27	6.41e-25
CIITA	-1.38816	4.71463	1.17e-27	7.21e-25
NKX3-1	-1.43597	0.725309	1.69e-27	1e-24
KRT16	-2.63077	2.40504	2.1e-27	1.2e-24
CDR1	-3.81994	-2.05633	3.71e-27	2.06e-24
MIOX	-2.04186	-0.7035	4.26e-27	2.29e-24
IRGM	-2.84178	-2.5512	5.59e-27	2.92e-24
VNN2	-1.68497	1.81538	8.47e-27	4.29e-24
GZMA	-1.31431	2.81378	1e-26	4.92e-24
SNPH	-1.28714	2.63072	2.12e-26	1.01e-23
SPRR2E	-4.40692	0.346506	2.23e-26	1.04e-23
ZNF578	-1.79018	-1.68935	3.58e-26	1.62e-23
KRT6A	-2.93904	3.82723	8.73e-26	3.85e-23
TRPV6	-2.62354	1.05158	1.05e-25	4.53e-23
PRDM8	-1.42457	2.08945	1.55e-25	6.51e-23
NXPH4	-2.24769	3.36454	3.51e-25	1.44e-22
GPR126	-1.19869	4.94127	6.57e-25	2.57e-22
SECTM1	-1.23466	4.87278	1.47e-24	5.61e-22
CD55	-1.05558	7.68834	1.97e-24	7.21e-22
KRT6C	-2.93077	-0.98774	5.38e-24	1.93e-21
ELOVL3	-1.43641	-1.46735	5.68e-24	2e-21
CD274	-1.18203	2.36373	8.4e-24	2.84e-21
HSF5	-2.29702	-2.53946	9.56e-24	3.1e-21
ZNF683	-1.69106	0.62814	9.72e-24	3.1e-21
SYT12	-1.49558	0.345176	1.52e-23	4.75e-21
B3GNT4	-1.03107	0.712982	1.86e-23	5.73e-21
GFI1	-1.21679	2.33741	3.04e-23	9.19e-21
SMTNL1	-1.47849	-1.21385	5.48e-23	1.6e-20
PIK3C2G	-2.74417	-3.06568	6.29e-23	1.8e-20
HMSD	-1.65054	-1.16139	6.72e-23	1.9e-20
NCAN	-2.4432	-2.46848	7.27e-23	2.02e-20
KCNRG	-1.08117	-0.730106	1.44e-22	3.83e-20
MUC5AC	-2.49929	6.16813	1.75e-22	4.56e-20
LAG3	-1.1594	2.32071	1.95e-22	5.01e-20
RARRES1	-1.32827	4.97093	2.05e-22	5.19e-20
FAM132B	-1.38244	1.66581	2.43e-22	6.06e-20
DNAAF3	-1.24993	0.427687	2.81e-22	6.78e-20
RAB27B	-1.31182	4.11581	2.81e-22	6.78e-20
CCDC160	-2.80549	-2.4633	2.84e-22	6.78e-20
TAAR1	-3.55432	-3.36156	2.98e-22	7.03e-20
BEGAIN	-1.16165	0.720574	4.55e-22	1.05e-19
PIWIL1	-2.06587	3.38884	5.29e-22	1.2e-19
ANKRD36C	-1.43633	1.70171	5.81e-22	1.3e-19
TLL2	-1.13459	0.334954	6.17e-22	1.36e-19
PRSS48	-2.96969	-1.22618	6.26e-22	1.36e-19
VSTM5	-1.28908	1.54789	7.27e-22	1.54e-19
WNT3A	-2.0465	-2.22413	1.75e-21	3.67e-19
TYMP	-1.0359	6.18056	2.03e-21	4.19e-19
RPL22L1	-1.02838	6.30335	2.07e-21	4.19e-19
FAM167A	-1.21865	2.40511	2.59e-21	5.19e-19
CD244	-1.17741	0.521682	3.49e-21	6.91e-19
MMP8	-2.44933	0.747124	4.18e-21	8.17e-19
GBP5	-1.36573	3.95834	4.62e-21	8.92e-19
ALK	-2.30204	-1.75968	5.46e-21	1.02e-18
KIR2DL4	-1.57316	-1.00026	5.8e-21	1.06e-18
MAMLD1	-1.09568	1.84432	1.13e-20	2.02e-18
SERPINB13	-4.27805	-1.94251	1.17e-20	2.08e-18
CD7	-1.18355	3.14116	1.83e-20	3.22e-18
NKG7	-1.14628	2.66162	2.71e-20	4.61e-18
SP140	-1.12623	1.69719	3.12e-20	5.27e-18
CPS1	-2.30465	4.54996	3.83e-20	6.4e-18
NCR1	-1.44891	-2.12803	4.84e-20	8.02e-18
GZMH	-1.26348	1.11337	4.96e-20	8.13e-18
BTBD18	-2.15861	-1.93907	7.07e-20	1.15e-17
GBP6	-1.67137	-2.2246	8.22e-20	1.32e-17
CCL5	-1.08446	4.46094	8.9e-20	1.42e-17
KRT13	-2.19137	0.0249446	9.32e-20	1.47e-17
DHRS2	-1.65872	2.59303	1.37e-19	2.14e-17
HOXC10	-2.25333	-0.370367	1.41e-19	2.19e-17
TBX21	-1.14205	-0.343661	1.66e-19	2.51e-17
LHX3	-2.94547	-2.37765	1.73e-19	2.59e-17
M1AP	-1.67043	-0.902836	1.99e-19	2.96e-17
SPRR1B	-2.98299	1.33025	2.46e-19	3.56e-17
PDE10A	-1.23348	2.30542	2.74e-19	3.9e-17
CALML5	-3.29128	-1.96816	3.02e-19	4.26e-17
NMRK2	-3.25092	-2.60978	3.36e-19	4.7e-17
RARRES3	-1.20015	5.42121	4.52e-19	6.27e-17
CTSW	-1.18419	1.7085	4.9e-19	6.69e-17
GP2	-2.81379	3.2782	6.99e-19	9.4e-17
PM20D1	-1.81097	-1.93675	7.04e-19	9.4e-17
SPTB	-1.05371	0.669101	1.01e-18	1.34e-16
ALOXE3	-1.46495	-1.1808	1.06e-18	1.38e-16
CREB3L1	-1.08444	7.23062	1.11e-18	1.44e-16
GTSF1	-2.03622	0.26629	1.25e-18	1.61e-16
FASLG	-1.13598	-0.00951742	1.51e-18	1.93e-16
NME9	-1.25797	-1.08739	1.71e-18	2.15e-16
ANKRD45	-1.6109	-1.36452	1.76e-18	2.2e-16
LRRC73	-1.04254	0.569947	1.78e-18	2.2e-16
LIPF	-3.18169	-2.80887	1.79e-18	2.2e-16
SPIN2A	-1.66322	-1.55718	1.97e-18	2.4e-16
HOMER2	-1.44167	1.30121	1.98e-18	2.4e-16
HLA-DOA	-1.19876	4.13794	2.61e-18	3.09e-16
HOXC6	-1.83531	1.37252	2.95e-18	3.43e-16
MAGEA1	-4.0468	0.238323	3.84e-18	4.44e-16
HRK	-1.93871	-1.83338	4.31e-18	4.95e-16
DIRAS3	-1.23714	-0.0391124	4.78e-18	5.44e-16
C2orf91	-2.24114	-2.24074	6.88e-18	7.74e-16
PLEKHG4B	-1.57775	-0.886214	7.34e-18	8.2e-16
TNNT1	-1.85407	2.49025	7.42e-18	8.24e-16
S100A8	-1.39834	3.05075	7.99e-18	8.81e-16
SEMG1	-2.28822	0.973286	8.41e-18	9.22e-16
RBP3	-2.23016	-1.81461	8.83e-18	9.56e-16
MUC5B	-1.69438	8.71198	8.89e-18	9.56e-16
TFAP2A	-1.2979	3.0817	1.36e-17	1.43e-15
C1orf195	-2.00666	-2.16237	1.37e-17	1.43e-15
ERVW-1	-1.90675	-1.05485	1.85e-17	1.92e-15
SH2D1B	-1.11387	-1.03135	2.01e-17	2.07e-15
ZBTB20	-1.31171	0.559657	2.26e-17	2.31e-15
C1QTNF8	-2.12351	-2.71751	3.15e-17	3.19e-15
MAFA	-1.38298	-2.68401	3.56e-17	3.52e-15
CRCT1	-3.31401	-2.06902	7.5e-17	7.06e-15
DPCR1	-2.26383	-0.35743	9.36e-17	8.75e-15
TGM1	-1.01862	0.340309	1.03e-16	9.63e-15
CDRT1	-1.19726	-1.82981	1.11e-16	1.03e-14
IL1RN	-1.12371	4.65654	1.42e-16	1.3e-14
CD109	-1.31002	4.28062	1.51e-16	1.37e-14
PCDHA1	-2.30661	-2.01873	1.65e-16	1.5e-14
SPRR2D	-2.56074	1.09157	2.34e-16	2.06e-14
RNF148	-1.14253	-2.48484	2.85e-16	2.48e-14
SHISA7	-1.86973	-2.5478	3e-16	2.59e-14
NDUFA4L2	-1.15121	4.65256	3.53e-16	3e-14
UST	-1.16049	1.84059	3.81e-16	3.2e-14
TKTL1	-2.68867	0.960496	4.43e-16	3.63e-14
PTH2R	-2.28429	-1.20695	5.4e-16	4.36e-14
CCL26	-1.30065	0.342234	5.77e-16	4.64e-14
ZNF479	-3.59756	-3.24997	6.17e-16	4.94e-14
EOMES	-1.171	0.310816	6.79e-16	5.41e-14
IL1R2	-1.16046	3.74577	7.64e-16	6.06e-14
KIR3DL1	-2.02219	-3.00055	8.68e-16	6.85e-14
APLP1	-1.02821	1.00263	9.06e-16	7.09e-14
CER1	-2.40442	-2.11257	1.17e-15	8.87e-14
FOXD1	-1.67038	1.67428	1.63e-15	1.2e-13
TTC24	-1.38387	-2.02037	1.64e-15	1.2e-13
RADIL	-1.20432	-0.104656	2.38e-15	1.72e-13
KISS1R	-1.56818	-0.845575	2.88e-15	2.06e-13
IL36G	-1.56655	-1.78296	3.23e-15	2.29e-13
KIR3DL2	-1.73867	-3.13199	3.34e-15	2.35e-13
CRTAM	-1.14803	-0.403405	3.4e-15	2.38e-13
SBK2	-3.034	-3.2445	4.39e-15	3.04e-13
SERPINB7	-2.11528	0.752983	4.65e-15	3.19e-13
ITGAD	-1.30782	-1.45288	5.23e-15	3.56e-13
IFNG	-1.29859	-1.05123	5.31e-15	3.6e-13
INSM1	-1.82953	1.31111	5.36e-15	3.62e-13
CAMK2N2	-1.29272	-0.527556	7.02e-15	4.67e-13
IL17REL	-1.50827	-1.07201	9.07e-15	5.94e-13
HCN4	-1.68915	-2.50248	9.59e-15	6.23e-13
CHST8	-1.83879	-2.18946	9.95e-15	6.44e-13
TTC29	-2.85218	-0.0789315	1.03e-14	6.67e-13
HMX3	-2.04591	-1.7155	1.13e-14	7.17e-13
CFAP46	-1.55955	-0.958378	1.28e-14	8.06e-13
RAB3B	-1.19261	2.87836	1.66e-14	1.03e-12
PGC	-1.67827	1.55899	1.84e-14	1.14e-12
TRNP1	-1.19511	3.6116	1.87e-14	1.15e-12
GJB6	-1.68759	-1.24385	2.68e-14	1.61e-12
FCRL6	-1.08708	-0.750429	3.05e-14	1.8e-12
PZP	-1.55868	-2.01633	3.16e-14	1.85e-12
GABRP	-1.65388	3.5433	3.95e-14	2.3e-12
ESX1	-3.01702	-3.68111	5.79e-14	3.29e-12
HOXC4	-1.28448	0.270157	5.97e-14	3.38e-12
KLRD1	-1.06225	1.81891	6.02e-14	3.39e-12
FBXL16	-1.04225	3.28291	7.48e-14	4.2e-12
CYP4A22	-2.23278	-3.39721	8.67e-14	4.8e-12
IGFL3	-1.76187	-1.32704	9.92e-14	5.46e-12
ANXA10	-2.40437	1.82463	1.13e-13	6.14e-12
HSPA6	-1.05719	2.70126	1.16e-13	6.25e-12
UGT3A1	-3.10333	-2.87894	1.18e-13	6.31e-12
KIR3DX1	-1.40788	-3.20579	1.69e-13	8.85e-12
IGFALS	-1.71212	1.63075	2.44e-13	1.25e-11
KIAA1549L	-1.31324	2.6045	2.97e-13	1.5e-11
NEUROD4	-3.45384	-3.35784	3.42e-13	1.7e-11
TMPRSS11D	-2.17845	-2.84698	4.11e-13	1.99e-11
FAM57B	-1.04005	-1.59673	4.69e-13	2.25e-11
TFF2	-1.89025	4.37384	5.38e-13	2.57e-11
RAMP1	-1.23651	4.40552	5.67e-13	2.69e-11
CD164L2	-1.07368	-0.917248	5.95e-13	2.81e-11
KRT81	-1.38338	-0.157644	6.07e-13	2.86e-11
SLC25A48	-1.0927	0.32628	6.33e-13	2.96e-11
LIPC	-1.64462	0.771965	7.4e-13	3.41e-11
GAD1	-1.18691	2.19535	7.54e-13	3.46e-11
POU3F3	-1.71957	-1.71136	7.95e-13	3.62e-11
KCNQ5	-1.42396	-1.25897	8.05e-13	3.66e-11
S100A7	-2.30986	-0.454854	8.58e-13	3.87e-11
IVL	-2.68463	-1.09621	8.78e-13	3.94e-11
FBXW10	-1.51863	-3.06815	9.05e-13	4.06e-11
ANKRD63	-1.96742	-3.58982	1.08e-12	4.75e-11
KRT5	-2.27393	3.87925	1.09e-12	4.8e-11
TP63	-1.40042	-0.279346	1.11e-12	4.9e-11
CXCL9	-1.11285	5.38774	1.14e-12	4.97e-11
ARX	-1.63926	-0.292347	1.19e-12	5.21e-11
KCNQ2	-1.9325	-0.0312235	1.24e-12	5.41e-11
VSIG1	-1.44737	0.927643	1.38e-12	5.98e-11
MT1E	-1.05899	5.51427	1.47e-12	6.34e-11
AIRE	-1.7651	0.177012	1.57e-12	6.71e-11
KIAA1731NL	-1.36697	-2.50266	1.64e-12	7e-11
REG4	-1.70668	9.64887	1.7e-12	7.21e-11
FOXE1	-2.23092	-3.44853	1.83e-12	7.71e-11
SIX4	-1.04552	1.10957	1.89e-12	7.92e-11
VAX2	-1.17501	-1.64344	1.9e-12	7.98e-11
PTPRU	-1.0325	4.46005	2.63e-12	1.07e-10
REG3G	-2.58804	0.0285055	2.69e-12	1.09e-10
SYT5	-1.18179	-0.854943	2.88e-12	1.16e-10
CXCL10	-1.04599	4.89888	3.18e-12	1.27e-10
SPRR2A	-2.25847	1.08475	3.19e-12	1.27e-10
MLN	-2.46754	-2.20094	4.08e-12	1.59e-10
AQP3	-1.12424	5.38865	4.54e-12	1.75e-10
ALOX12B	-1.13399	-0.594636	4.77e-12	1.82e-10
CXCL13	-1.19965	2.8725	5.22e-12	1.98e-10
ARHGAP36	-1.99012	-2.56233	5.76e-12	2.17e-10
SLITRK4	-1.4705	-0.838918	6.05e-12	2.26e-10
IRX4	-2.25804	-3.00606	6.12e-12	2.28e-10
TNFSF9	-1.04685	3.55467	6.79e-12	2.49e-10
IFNK	-2.8769	-2.54239	9.78e-12	3.48e-10
KPRP	-2.81852	-3.6863	9.88e-12	3.51e-10
DCDC2B	-1.11743	-1.69195	9.9e-12	3.51e-10
HOXC9	-1.34315	-0.727548	9.94e-12	3.52e-10
TMPRSS11E	-2.34726	0.418693	1.01e-11	3.57e-10
PNMA2	-1.06603	2.56247	1.03e-11	3.61e-10
TPO	-1.08641	-0.293812	1.09e-11	3.77e-10
DPY19L2	-1.0316	-0.773266	1.25e-11	4.27e-10
ALPPL2	-1.76808	2.52255	1.56e-11	5.29e-10
CIB4	-1.83676	-2.08793	1.66e-11	5.57e-10
GBP7	-1.25511	-2.12441	1.7e-11	5.68e-10
HEATR9	-1.22208	-2.85158	2.2e-11	7.15e-10
GJA3	-1.26363	-0.076546	2.33e-11	7.55e-10
KHDC1	-1.00382	0.0660026	2.89e-11	9.19e-10
HIST1H2BO	-1.54174	-0.774886	2.92e-11	9.26e-10
CHGB	-1.71524	2.94906	3.41e-11	1.07e-09
XKR9	-1.13213	1.8099	3.53e-11	1.1e-09
CACNG7	-1.77015	-2.5785	5.41e-11	1.64e-09
PI3	-1.17263	6.7854	5.45e-11	1.65e-09
EMX1	-1.5348	0.632042	5.8e-11	1.74e-09
FAM69C	-1.38688	-1.17819	5.96e-11	1.78e-09
SAA1	-1.38187	4.24869	6.04e-11	1.81e-09
TRIM72	-1.67539	2.63068	6.1e-11	1.82e-09
S100A12	-1.29373	-0.926217	6.84e-11	2.02e-09
ADRB1	-1.02736	0.384983	7.67e-11	2.23e-09
HOXD1	-1.01469	-0.542546	8.12e-11	2.34e-09
BARX2	-1.00614	2.97199	8.84e-11	2.53e-09
PSAPL1	-2.07884	-1.50519	9.53e-11	2.71e-09
EML5	-1.06831	-1.49715	1.03e-10	2.9e-09
DRGX	-1.77806	-0.381508	1.15e-10	3.18e-09
ABCG5	-1.0214	0.0798612	1.2e-10	3.3e-09
HES7	-1.32125	-1.88505	1.28e-10	3.52e-09
ENPP7	-1.49484	-2.5552	1.46e-10	3.95e-09
KRT2	-1.36043	-2.64841	1.49e-10	4.03e-09
SLC9C2	-1.76135	-3.34586	1.55e-10	4.18e-09
ZFR2	-1.47098	-2.53395	1.56e-10	4.18e-09
PLA2G2A	-1.29532	8.1442	1.76e-10	4.62e-09
GALNT13	-1.54416	-0.577035	1.97e-10	5.11e-09
FBXO39	-1.05375	-1.78289	2.08e-10	5.38e-09
CLDN18	-2.12468	5.1746	2.9e-10	7.32e-09
KHDC1L	-1.94917	-3.59176	2.92e-10	7.35e-09
FOXL2NB	-1.84439	-2.53857	3.31e-10	8.27e-09
FLG	-1.34377	-1.25222	3.47e-10	8.64e-09
NUTM1	-1.2109	-2.58941	3.89e-10	9.53e-09
ATP1A3	-1.02201	2.33982	4.56e-10	1.1e-08
CUX2	-1.22736	-2.6168	4.87e-10	1.17e-08
CCL18	-1.1001	4.68793	5.53e-10	1.32e-08
MROH2B	-2.02262	-3.17847	5.99e-10	1.42e-08
PCSK2	-1.61751	-1.50488	6.9e-10	1.61e-08
IL17C	-1.27355	-0.602532	7.92e-10	1.82e-08
CLEC4D	-1.22578	-1.64127	8.25e-10	1.89e-08
WIPF3	-1.06489	1.6671	8.64e-10	1.97e-08
FPR2	-1.17338	1.31672	8.99e-10	2.03e-08
C14orf183	-1.32282	-3.33157	9.09e-10	2.05e-08
FLG2	-2.60391	-2.9858	9.24e-10	2.08e-08
MAGEB2	-2.64331	-0.463083	9.91e-10	2.21e-08
ACTL6B	-1.62797	-3.13839	1.1e-09	2.41e-08
AIM2	-1.07255	1.67552	1.31e-09	2.8e-08
PAGE2	-1.79536	-3.49174	1.42e-09	2.99e-08
CRYBA4	-1.11504	-1.65538	1.44e-09	3.03e-08
IL31RA	-1.14014	-2.26085	1.51e-09	3.17e-08
DPYSL5	-1.5787	-1.49359	1.53e-09	3.2e-08
SEZ6	-1.48707	-1.267	1.58e-09	3.29e-08
LINGO4	-1.04776	-2.02493	1.65e-09	3.4e-08
RPE65	-1.60661	-1.63244	1.76e-09	3.61e-08
FAM25A	-1.81283	-3.08527	2.01e-09	4.02e-08
CALB2	-1.14446	2.00442	2.08e-09	4.14e-08
SMC1B	-1.06701	-0.797044	2.1e-09	4.17e-08
HIST1H4E	-1.31977	0.629378	2.32e-09	4.54e-08
SMIM18	-1.44269	-2.85108	2.34e-09	4.58e-08
CHRNA7	-1.20252	0.126471	2.42e-09	4.73e-08
OMG	-1.15565	-0.694291	2.46e-09	4.79e-08
LCN6	-1.25049	-2.61846	2.71e-09	5.21e-08
SCN2A	-1.38476	-0.00954466	2.87e-09	5.48e-08
C1orf168	-1.26569	-1.0935	2.94e-09	5.6e-08
RNF17	-1.56651	-2.95248	2.99e-09	5.67e-08
UGT1A4	-1.83939	-3.79968	3.04e-09	5.76e-08
SEMA3D	-1.18178	0.589685	3.08e-09	5.83e-08
FGL1	-1.90949	-0.808057	3.14e-09	5.93e-08
CACNG3	-1.99328	-3.7914	3.94e-09	7.23e-08
COLGALT2	-1.22085	1.86378	4.08e-09	7.43e-08
ERVFRD-1	-1.48406	-2.00147	4.21e-09	7.63e-08
PLCXD3	-1.44105	-1.14032	4.31e-09	7.79e-08
SLC5A5	-1.25704	-2.31811	4.4e-09	7.96e-08
RFX6	-1.56657	-0.528131	4.69e-09	8.44e-08
KRT4	-1.50422	-1.14848	5.02e-09	8.97e-08
KLK4	-1.30345	0.405291	5.11e-09	9.11e-08
NXF3	-1.5318	1.85483	5.16e-09	9.16e-08
ARC	-1.02254	0.199804	5.33e-09	9.43e-08
CA8	-1.08901	3.69779	5.38e-09	9.5e-08
WDR49	-1.26237	-3.28108	5.74e-09	1e-07
LRRTM2	-1.13632	-0.170659	6.24e-09	1.08e-07
HIST1H2BM	-1.85168	-1.22294	6.32e-09	1.09e-07
SDR16C5	-1.00835	4.26536	6.58e-09	1.13e-07
NOL4	-1.33279	-1.1345	6.84e-09	1.17e-07
HIST1H2BL	-1.20889	-0.687307	6.85e-09	1.17e-07
CTSE	-1.38501	6.38197	6.89e-09	1.17e-07
PYDC1	-1.59247	-2.62288	6.91e-09	1.17e-07
HIST1H1E	-1.44668	1.39611	7.22e-09	1.22e-07
GJB5	-1.30248	2.4501	7.24e-09	1.22e-07
HIST1H3A	-1.32973	-1.90428	7.7e-09	1.29e-07
FAM177B	-1.11722	1.27251	7.94e-09	1.33e-07
ABCA12	-1.34188	1.50378	8.28e-09	1.38e-07
ZIC5	-1.55575	1.84559	8.6e-09	1.43e-07
CAPN14	-1.10369	-0.639307	8.6e-09	1.43e-07
SNCB	-1.2479	-2.99017	8.85e-09	1.46e-07
HIST2H2AB	-1.6217	-1.75618	9.03e-09	1.49e-07
PLET1	-1.76231	-3.47151	9.76e-09	1.59e-07
CRHR1	-1.71452	-3.18552	1e-08	1.63e-07
SLC35G6	-1.08595	-3.25539	1.02e-08	1.66e-07
TMEM14E	-2.13045	-2.52322	1.05e-08	1.7e-07
PROK2	-1.27677	0.217035	1.09e-08	1.76e-07
TFF1	-1.11636	7.49099	1.3e-08	2.05e-07
NEUROG3	-1.47904	0.132317	1.37e-08	2.15e-07
GPR25	-1.00373	-1.07911	1.52e-08	2.35e-07
GPR50	-2.55463	-3.42305	2.06e-08	3.07e-07
ZNF80	-1.06575	-2.53237	2.09e-08	3.11e-07
HTR3A	-1.14972	-1.3216	2.19e-08	3.22e-07
HCAR2	-1.13015	1.49485	2.4e-08	3.5e-07
EEF1A2	-1.18187	1.79915	2.52e-08	3.65e-07
SCRT2	-2.00598	-3.38246	2.71e-08	3.89e-07
FOXR2	-2.3237	-3.55589	2.87e-08	4.07e-07
GPR52	-1.82667	-2.79391	3.06e-08	4.31e-07
SOX8	-1.07701	2.1861	3.13e-08	4.38e-07
UGT1A1	-1.27545	-0.527558	3.22e-08	4.48e-07
HOXC8	-1.18951	-1.01761	3.28e-08	4.56e-07
SLC38A8	-1.45655	-2.64993	3.31e-08	4.59e-07
KLK13	-1.28917	-0.38975	3.85e-08	5.2e-07
ISL1	-1.08066	0.484349	4.52e-08	6.02e-07
VWA5B2	-1.0416	0.558913	4.53e-08	6.02e-07
FCGR3B	-1.01524	2.08204	4.76e-08	6.28e-07
HRASLS	-1.23603	-1.57429	4.82e-08	6.36e-07
KIR2DL3	-1.2422	-3.20235	4.93e-08	6.48e-07
SLC35F3	-1.04318	-2.65028	5.76e-08	7.47e-07
PCDHB8	-1.17023	-0.23863	6.68e-08	8.52e-07
TREML4	-1.42822	-2.30654	7.16e-08	9.04e-07
FER1L6	-1.11676	2.67835	8.15e-08	1.01e-06
PLA2G2D	-1.05205	1.37242	8.86e-08	1.09e-06
ZIC2	-1.25956	3.05421	9.02e-08	1.1e-06
ZSCAN5D	-1.04942	-3.19251	9.07e-08	1.11e-06
OVCH1	-1.30424	-2.85983	9.15e-08	1.11e-06
REG1A	-1.53021	9.46284	9.94e-08	1.19e-06
SAA2	-1.06712	2.24063	1.04e-07	1.25e-06
SSX5	-2.14728	-3.41231	1.07e-07	1.27e-06
CERS3	-1.18605	-3.04159	1.17e-07	1.38e-06
HCAR3	-1.1686	0.229653	1.2e-07	1.41e-06
MSMB	-1.83974	-0.777786	1.42e-07	1.63e-06
NTRK3	-1.01365	-0.0867855	1.43e-07	1.64e-06
CHRNA2	-1.77598	-3.05698	1.45e-07	1.66e-06
HIST1H1D	-1.35291	0.227084	1.49e-07	1.71e-06
LRRC53	-1.69965	-2.85271	1.54e-07	1.76e-06
KLK11	-1.02233	3.87562	1.83e-07	2.04e-06
IGFL2	-1.06514	1.95557	1.86e-07	2.08e-06
HIST1H3J	-1.2143	-0.910966	1.88e-07	2.09e-06
HOXC5	-1.1749	-3.28852	2.08e-07	2.27e-06
C10orf113	-1.54444	-3.00211	2.53e-07	2.7e-06
VRTN	-1.14491	-0.968751	2.53e-07	2.7e-06
FAM169B	-1.19868	-1.67938	2.69e-07	2.85e-06
ZNF534	-1.11981	-3.14797	2.7e-07	2.86e-06
KRT24	-1.86627	-2.57947	2.85e-07	3e-06
ATP2B3	-1.50691	-2.51613	3.1e-07	3.24e-06
KRT3	-1.45881	-3.41281	3.68e-07	3.76e-06
LHCGR	-1.73365	-3.39421	3.8e-07	3.88e-06
FEV	-1.22449	-1.90699	4e-07	4.06e-06
AIPL1	-1.50002	-3.63944	4.02e-07	4.07e-06
CCDC177	-1.37623	-3.54707	5.18e-07	5.1e-06
TSPYL6	-1.82094	-2.93969	5.34e-07	5.24e-06
PAX4	-1.51672	-0.920678	5.97e-07	5.79e-06
TAS2R3	-1.3753	-2.97019	6.92e-07	6.59e-06
ALX4	-1.08488	-2.82177	7.75e-07	7.29e-06
FOXL2	-1.40821	-2.27366	8.52e-07	7.91e-06
POU5F2	-1.54603	-1.67477	8.57e-07	7.95e-06
ASCL1	-1.25231	-2.90193	8.62e-07	7.99e-06
FAM106A	-1.13156	-2.94805	9.13e-07	8.41e-06
SAA2-SAA4	-1.26971	-0.195463	9.25e-07	8.5e-06
TAS2R60	-1.41009	-3.51734	9.63e-07	8.8e-06
HIST1H3B	-1.33048	0.214836	9.65e-07	8.81e-06
HRH3	-1.70256	-2.49502	1.03e-06	9.33e-06
KCNB2	-1.02844	-2.81314	1.07e-06	9.64e-06
NTSR2	-1.41177	-3.66057	1.11e-06	9.95e-06
SLC34A2	-1.30487	0.430325	1.12e-06	9.99e-06
RDH8	-1.20537	-2.87534	1.22e-06	1.08e-05
PDC	-1.1701	-2.83392	1.23e-06	1.09e-05
PLA2G2F	-1.26811	0.914876	1.24e-06	1.09e-05
LY6D	-1.30597	1.02452	1.39e-06	1.21e-05
NEUROD2	-1.24942	-2.15785	1.39e-06	1.21e-05
OR2AK2	-1.79174	-3.98231	1.66e-06	1.41e-05
SLC1A6	-1.51458	-3.32194	2.14e-06	1.78e-05
ONECUT3	-1.46204	2.24481	2.33e-06	1.91e-05
ACSM6	-1.36175	-3.08487	2.44e-06	1.99e-05
MS4A18	-1.39831	-3.54473	2.46e-06	2e-05
CCK	-1.47664	-0.547376	3.34e-06	2.63e-05
OR52W1	-1.09336	-3.60421	3.34e-06	2.63e-05
HPR	-1.24795	-2.1163	3.42e-06	2.67e-05
ETNPPL	-1.32281	-3.58507	4.39e-06	3.34e-05
SKOR2	-1.64049	-3.57287	4.49e-06	3.41e-05
HIST1H2AJ	-1.20446	-0.944311	4.62e-06	3.5e-05
CDH22	-1.38397	-1.42636	4.96e-06	3.73e-05
CYP1A1	-1.54664	-0.0148849	5.19e-06	3.87e-05
SERPINB2	-1.21786	0.802554	5.23e-06	3.9e-05
HIST1H4D	-1.21691	-0.0663135	5.3e-06	3.95e-05
NEUROD1	-1.59718	-0.0357046	5.91e-06	4.35e-05
GFY	-1.23026	-3.03195	6.03e-06	4.44e-05
DMRTB1	-1.70891	-3.88271	6.12e-06	4.49e-05
OR52H1	-1.66779	-3.97237	6.15e-06	4.51e-05
ANKRD34C	-1.27372	-3.44808	6.56e-06	4.77e-05
EN1	-1.17395	-2.19932	6.66e-06	4.84e-05
NKX6-2	-1.17758	-3.47985	7.06e-06	5.09e-05
IRX2	-1.10117	2.82836	7.18e-06	5.17e-05
TGM5	-1.1778	-3.31696	8.32e-06	5.85e-05
THSD7B	-1.0667	-1.26125	8.48e-06	5.95e-05
RD3	-1.01327	-3.20521	8.64e-06	6.04e-05
DSPP	-1.97658	-2.50766	8.77e-06	6.12e-05
PRB1	-1.55023	-2.82933	1e-05	6.9e-05
PIP	-1.29842	-3.33225	1.34e-05	8.8e-05
HOXC11	-1.23265	1.07295	1.41e-05	9.23e-05
MRAP	-1.0218	-2.88181	1.47e-05	9.53e-05
HIST1H4A	-1.24431	-1.89985	1.49e-05	9.68e-05
SERPINB3	-1.63584	-0.609974	1.6e-05	0.000102881
HIST1H4B	-1.21187	-0.827405	1.61e-05	0.000103687
PAX2	-1.10006	-1.89719	1.72e-05	0.000109594
PRB2	-1.20578	-2.75253	1.84e-05	0.00011657
ZPLD1	-1.00367	-3.06298	1.85e-05	0.000116778
HMX1	-1.43031	-3.73325	1.9e-05	0.000119666
HIST1H3I	-1.21056	-1.34541	2.24e-05	0.000138764
SPRR3	-1.55959	1.55183	2.3e-05	0.000141496
HIST1H4C	-1.1536	-0.0992887	2.38e-05	0.000145803
NPSR1	-1.2505	2.77609	2.57e-05	0.00015579
CD5L	-1.30313	-3.44855	2.75e-05	0.000165267
PAQR9	-1.4909	-3.57154	2.76e-05	0.00016551
GPR83	-1.01705	-0.135319	2.81e-05	0.000168229
HYPM	-1.15477	-3.14709	2.85e-05	0.000170244
SRRM4	-1.16245	-2.61117	2.93e-05	0.000174589
TRPC5	-1.16425	-3.62648	3.05e-05	0.000180774
GRID2	-1.2391	-3.32529	3.25e-05	0.000191359
HIST1H2AH	-1.03712	-1.12051	3.41e-05	0.000199473
LHX8	-1.46825	-3.78392	3.41e-05	0.000199748
BNC1	-1.04511	-2.62686	3.98e-05	0.000228197
SCGB1D2	-1.39394	-3.72984	4.04e-05	0.00023115
GABRG2	-1.14348	-2.63105	4.1e-05	0.000234107
FBXO40	-1.54686	-2.55013	4.22e-05	0.000239923
AQP5	-1.19713	3.0201	4.33e-05	0.000245601
SPRR2F	-1.74081	-0.97628	4.36e-05	0.000247147
SULT1C3	-1.01097	-0.457104	4.65e-05	0.000260941
PHF21B	-1.13238	-3.0051	5.28e-05	0.000291483
SPRR2G	-1.5929	-3.43955	6.76e-05	0.000362327
TMPRSS11A	-1.21142	-3.72206	6.84e-05	0.000366107
GAPDHS	-1.04989	-3.52136	7.08e-05	0.000376641
KCTD8	-1.07815	-3.08534	7.42e-05	0.00039137
HMX2	-1.03955	-2.68559	8.85e-05	0.000457137
LRRTM1	-1.02959	0.334383	9.2e-05	0.000472596
SLC7A10	-1.0079	-1.08582	9.21e-05	0.000472724
LHX1	-1.13517	-2.6926	0.000111951	0.000564116
MUC16	-1.07148	1.56515	0.000121809	0.000608269
ERICH3	-1.07373	-2.64117	0.000122626	0.000611284
MMD2	-1.31694	-3.65513	0.000133693	0.000658067
RNF113B	-1.10924	-3.38977	0.000151732	0.000735044
CHRNA4	-1.77485	-2.71126	0.000155588	0.000751728
NAA11	-1.14047	-3.4757	0.000184437	0.000871215
HIST1H3C	-1.00538	-0.590748	0.000209785	0.000975426
PRB4	-1.42415	-3.49354	0.000239058	0.00109236
TAS2R41	-1.38596	-3.93643	0.000303791	0.00134356
PRDM9	-1.38938	-3.8412	0.000329568	0.00144348
NR2E1	-1.09966	-3.53505	0.000342316	0.00149021
GATA4	-1.22757	1.41201	0.000354677	0.00153741
A2ML1	-1.05278	0.493819	0.0003921	0.00167683
EPHA8	-1.1296	-1.15489	0.000393322	0.00168122
LEP	-1.06393	-0.491348	0.00040943	0.00173755
NLRP5	-1.2763	-3.68827	0.000469717	0.00195911
C12orf40	-1.10676	-3.22072	0.000566039	0.00229901
LHX9	-1.04529	-2.81119	0.000592523	0.00239023
CALB1	-1.06316	3.77154	0.000642935	0.00256513
GNAT3	-1.20104	-3.05655	0.000730391	0.00286253
AFM	-1.11931	-3.77594	0.000739053	0.00289252
HIST1H1A	-1.41182	-3.5847	0.000746577	0.00291865
GC	-1.1519	-3.01502	0.000817626	0.0031485
MUC21	-1.02978	-2.61101	0.000860018	0.00328602
PRLHR	-1.10808	-2.56637	0.000904146	0.00343316
EMX2	-1.05824	-0.690624	0.000925814	0.00349935
PRDM14	-1.0067	-3.74281	0.00102005	0.00379882
PNPLA5	-1.41505	-3.83204	0.00113653	0.00416944
ZNF716	-1.22474	-3.15422	0.00115047	0.00421702
C6orf118	-1.17443	-3.6515	0.00122394	0.0044456
PBOV1	-1.07881	-2.28819	0.00135889	0.00485182
LYPD2	-1.02671	-3.21561	0.00143342	0.00507475
POU4F2	-1.00388	-3.77431	0.00158599	0.00552676
SPRR1A	-1.0712	0.829713	0.00158946	0.00553496
BAGE5	-1.22457	-4.00488	0.00169435	0.00584348
PAGE1	-1.28436	-1.72707	0.0025392	0.00819868
HIST1H4L	-1.10293	-1.66916	0.00271183	0.00865864
SERPINB4	-1.09287	-1.18656	0.00311448	0.00975371
OR10A5	-1.10962	-3.73895	0.00424294	0.0126707
SLC32A1	-1.16675	-3.46995	0.00426968	0.0127329
S100A7A	-1.29566	-3.53045	0.00575929	0.016394
SLC22A8	-1.36856	-3.72383	0.00642005	0.0179864
TMPRSS11F	-1.15411	-3.7779	0.00744882	0.0204459
PRODH2	-1.00787	-3.41281	0.00807048	0.0218492
RAX2	-1.00933	-3.87624	0.0101712	0.026543
SFTPC	5.94855	0.261298	6.89e-24	2.37e-21
COLEC10	2.1164	-0.878985	4.72e-21	8.92e-19
NNAT	2.03548	2.54398	2.28e-19	3.32e-17
TCAP	1.48187	0.650746	2.01e-16	1.79e-14
CNBD2	1.37407	-1.0554	1.41e-15	1.06e-13
NPFFR1	1.08481	2.16194	3.14e-15	2.24e-13
SFTPA1	3.55678	-0.381366	4.16e-15	2.89e-13
GLYATL2	1.75378	-1.25929	8.62e-15	5.66e-13
CALCB	3.46686	2.98691	1.12e-14	7.1e-13
TCHH	1.76809	0.368868	2.87e-14	1.72e-12
EPHA7	1.6123	1.3342	2.93e-14	1.74e-12
NPTX2	1.79941	4.98512	8.74e-14	4.82e-12
GCG	2.8329	2.03855	1.66e-13	8.69e-12
LRP1B	2.08803	-1.45042	2.75e-13	1.4e-11
PSG11	3.36606	-3.27414	5.27e-13	2.53e-11
CTTNBP2	1.00956	3.71872	5.41e-13	2.58e-11
CALCA	2.43535	2.17673	7.76e-13	3.54e-11
SLC5A8	2.98231	0.0782127	1.5e-12	6.43e-11
PTPRO	1.16736	6.07558	2.25e-12	9.3e-11
BHLHA9	2.10478	-2.01832	4.28e-12	1.65e-10
FGGY	1.04176	5.38128	6.03e-12	2.26e-10
PSG4	2.48007	-3.22502	7.54e-12	2.73e-10
PSG9	2.88481	-3.02315	7.82e-12	2.83e-10
PSG7	3.38906	-3.1739	1.75e-11	5.8e-10
PSG1	3.49626	-2.85595	1.96e-11	6.44e-10
ADAD2	1.89396	-2.15572	3.84e-11	1.19e-09
RNF182	1.61555	0.958972	3.9e-11	1.2e-09
SOHLH1	2.873	-0.761549	6.81e-11	2.02e-09
PNLIP	3.48674	-2.49779	7.86e-11	2.28e-09
RASL10B	1.08514	1.90488	8.96e-11	2.56e-09
SNCAIP	1.02255	2.88627	1.06e-10	2.98e-09
GLRA2	1.68132	1.34021	1.46e-10	3.95e-09
CTRB2	2.03807	-3.17953	1.63e-10	4.34e-09
ACSL6	1.29489	4.77576	1.8e-10	4.72e-09
AP3B2	1.52246	0.238094	1.83e-10	4.79e-09
FGF6	2.59307	-3.62748	1.93e-10	5.03e-09
IGDCC3	1.94006	-0.835887	6.14e-10	1.45e-08
COL9A1	1.0919	2.45878	7.6e-10	1.76e-08
OBP2A	1.58772	-2.16773	7.61e-10	1.76e-08
WIF1	2.17195	2.5673	7.96e-10	1.83e-08
TMEM213	1.77019	-1.48299	9.37e-10	2.1e-08
OBP2B	2.05938	-0.0898887	1.02e-09	2.27e-08
OR2T10	2.46483	-3.27669	1.18e-09	2.55e-08
TRIM54	1.53901	1.91638	1.21e-09	2.62e-08
CEL	1.5149	5.58371	1.22e-09	2.62e-08
PNMT	1.47629	-0.171834	1.73e-09	3.56e-08
KCNG1	1.1528	1.24685	2.23e-09	4.4e-08
TEX43	1.04413	-0.85808	2.5e-09	4.84e-08
ZFP42	2.0678	-2.88571	3.34e-09	6.26e-08
NANOS2	2.69603	-3.53231	3.69e-09	6.84e-08
PNLDC1	1.29449	-1.50041	4e-09	7.31e-08
TMEM252	1.39112	1.53928	5.02e-09	8.97e-08
UTS2R	1.66431	-1.31653	5.49e-09	9.64e-08
PSG5	2.25782	-3.39668	5.74e-09	1e-07
SIM1	2.1796	-3.55226	6.76e-09	1.16e-07
SLC22A2	1.07968	-1.29995	6.85e-09	1.17e-07
TDRD12	1.19019	-1.20695	6.97e-09	1.18e-07
XPNPEP2	1.18427	4.09749	7.81e-09	1.31e-07
KRT75	1.43556	1.19824	2.78e-08	3.96e-07
CACNG6	1.93022	-2.22919	2.79e-08	3.96e-07
MYBPC3	1.04105	-0.609519	2.82e-08	3.99e-07
PSG6	2.91767	-3.18175	3e-08	4.23e-07
CLDN10	1.74524	-0.0258032	3.37e-08	4.65e-07
VWC2	1.00691	-2.04916	3.4e-08	4.68e-07
SCGB2A2	1.96609	-3.75518	5.59e-08	7.27e-07
SLC22A12	1.44181	-3.26351	8.96e-08	1.1e-06
PAX7	2.37996	-0.289392	9.01e-08	1.1e-06
PLSCR5	2.41914	-3.49087	9.07e-08	1.11e-06
C6orf15	1.55105	1.92776	9.69e-08	1.17e-06
LY6G6F	1.02077	-1.62959	9.83e-08	1.18e-06
MUCL1	1.63336	-0.593458	1.2e-07	1.41e-06
TRPM3	1.28909	-0.882015	1.3e-07	1.51e-06
SPACA3	1.18145	0.200242	1.31e-07	1.52e-06
ST6GAL2	1.08992	2.16534	1.36e-07	1.58e-06
VSTM2L	1.17956	2.57766	1.55e-07	1.76e-06
ENPP3	1.05082	4.40893	1.68e-07	1.91e-06
DAZ1	2.82636	-3.39517	1.76e-07	1.98e-06
STMND1	1.00904	-0.244213	3.31e-07	3.43e-06
SLC1A7	1.00298	3.04352	3.91e-07	3.97e-06
CDC20B	1.41233	-2.53182	4.48e-07	4.49e-06
CALML3	1.20544	0.486543	4.58e-07	4.57e-06
DYDC2	1.51188	-2.08737	5.15e-07	5.08e-06
DGKB	1.40641	0.498883	5.7e-07	5.55e-06
LRFN2	1.23974	-0.759971	5.93e-07	5.76e-06
CST6	1.15194	0.319109	6.41e-07	6.18e-06
SLC35D3	1.05123	2.94217	6.53e-07	6.29e-06
IZUMO2	1.24894	-0.890718	7.95e-07	7.46e-06
PRSS45	1.27901	-2.40693	8.03e-07	7.52e-06
PRSS50	1.26469	-1.92548	8.52e-07	7.91e-06
AKR1C4	1.05245	0.580598	1.1e-06	9.9e-06
LY6K	1.27375	-1.63756	1.11e-06	9.97e-06
OTOG	1.13457	-2.30852	1.21e-06	1.07e-05
SYN3	1.05287	1.72637	1.28e-06	1.12e-05
EYA1	1.16841	1.39766	1.48e-06	1.28e-05
RBP2	1.06999	2.71639	1.65e-06	1.41e-05
KRT23	1.03516	6.29629	2.11e-06	1.76e-05
CLDN8	1.69246	0.349992	2.25e-06	1.86e-05
MT4	2.09766	-1.03809	2.34e-06	1.92e-05
FGF20	1.43359	0.100152	2.39e-06	1.96e-05
SALL3	2.05476	-2.53414	2.5e-06	2.03e-05
KRTAP13-2	1.61562	-3.22695	3.25e-06	2.57e-05
CLDN6	1.29326	-0.640581	4.32e-06	3.29e-05
CAPN6	1.06347	4.1024	5.43e-06	4.04e-05
SLC13A2	1.03268	3.30639	5.57e-06	4.13e-05
SVOPL	1.1806	-0.802714	5.62e-06	4.15e-05
SLC30A8	1.01978	-3.15684	7.6e-06	5.43e-05
SLC14A1	1.17045	3.41835	8.68e-06	6.07e-05
HYAL4	1.03814	-2.63682	9.38e-06	6.49e-05
C18orf42	1.35938	-2.34479	1.08e-05	7.34e-05
PAK7	1.8687	-1.62304	1.28e-05	8.47e-05
IL36B	1.44866	-2.08021	1.39e-05	9.08e-05
KLHL34	1.01461	-0.613896	1.79e-05	0.000113651
SHISA9	1.31916	1.52797	2.06e-05	0.000128276
PLA2G12B	1.06723	2.41697	2.41e-05	0.000147275
SPINK6	1.01486	-2.792	2.41e-05	0.000147427
NDST4	1.43234	-3.00648	2.6e-05	0.000157594
FAM9B	1.40737	-3.70365	2.78e-05	0.000166494
BRDT	1.13661	-3.33034	2.99e-05	0.000177553
SERPINA7	1.14541	0.291884	3.96e-05	0.000227609
LY6G6D	1.09045	3.47677	4.18e-05	0.000237802
TEX26	1.08011	-3.60396	4.36e-05	0.000247147
TUBA3C	1.54338	-3.19642	4.78e-05	0.00026725
CLEC2A	1.82717	-2.5681	4.86e-05	0.00027094
PRSS56	1.7145	2.59674	5e-05	0.000277779
TMEM132C	1.24104	1.34028	5.05e-05	0.000280055
FGF3	1.42082	-1.49362	6.61e-05	0.000355559
PRSS46	1.03372	-3.63488	8.32e-05	0.000432744
PRORY	1.3351	-1.09441	0.000117203	0.00058697
GAGE2A	1.77769	-3.7416	0.000126683	0.000628595
OR8G5	1.23595	-3.8612	0.000142518	0.000693374
TMEM229A	1.39256	-0.855423	0.000163331	0.00078553
OR1E1	1.35848	-3.88215	0.000172998	0.00082671
INS	1.58537	-3.23284	0.000176602	0.000839972
CD200R1L	1.10822	-2.5677	0.00017968	0.000851316
PROK1	1.24741	-2.92775	0.000188528	0.000888104
ADAM29	1.059	-3.61452	0.000189746	0.000892863
BPIFA1	1.79497	-1.8282	0.000214712	0.000996182
XAGE2B	1.61531	-1.85078	0.000226413	0.00104177
PNLIPRP3	1.49519	-3.6387	0.000237306	0.00108521
CCDC140	1.53937	-3.7197	0.000243092	0.00110697
FGF21	1.00444	-3.39045	0.000285493	0.00127212
SPINT4	1.38535	-3.51718	0.000297226	0.0013186
C7orf33	1.37423	-3.52547	0.000306186	0.00135172
CPN1	1.00361	0.0324369	0.000402072	0.00171193
MAGEB17	1.01056	1.58242	0.000463971	0.0019422
MAGEC2	1.58272	-2.17231	0.000465791	0.00194745
ADAM18	1.20381	-3.78292	0.000469519	0.00195875
FOXG1	1.27555	-1.13675	0.000502864	0.00207872
APOA2	1.14536	0.314911	0.000536316	0.00219696
MUC7	1.28233	-2.83618	0.000566485	0.00229974
C8orf86	1.34182	-3.58169	0.000580198	0.00235097
SLC26A9	1.04332	1.40349	0.000658673	0.00262084
KCNC2	1.17625	-2.36271	0.000827617	0.00318128
SSX1	1.39052	-3.36547	0.000828553	0.00318346
DLK1	1.38502	-1.39524	0.000894295	0.00340037
PSG2	1.30346	-3.6768	0.00108514	0.00400912
GABRG3	1.11711	-2.52864	0.00118292	0.00431939
KRT76	1.24684	-3.47226	0.00130864	0.00470166
CLEC3A	1.08908	-2.62863	0.00139046	0.0049481
RHAG	1.38279	-2.85027	0.0015381	0.00539322
KRT35	1.00223	-2.70702	0.00181926	0.00621575
OPRM1	1.00732	-3.68507	0.00190011	0.00645353
PDYN	1.24446	-3.52496	0.00214102	0.00712693
SLC10A2	1.26283	-2.57551	0.00228504	0.00751624
CDH9	1.25354	-2.60394	0.00276368	0.00881111
GAD2	1.08608	-3.34662	0.00413351	0.0124053
ALX3	1.03313	-3.70212	0.00507126	0.0147055
MAGEC1	1.1945	-2.12184	0.00597622	0.0168914
CRISP2	1.02725	-3.63459	0.00731304	0.0201568
