# Supplementary material for: Identification of microsatellite instability and immune-related prognostic biomarkers in colon adenocarcinoma
Source: Front Immunol. 2022 Oct 7;13:988303. doi: 10.3389/fimmu.2022.988303 (PMC9585257; doi:10.3389/fimmu.2022.988303)
Supplement: Supplementary file 2 [file Table_2.xlsx]

## Sheet: Pearson analysis coefficients
Tag	Age	Sex	OS	Event	T	N	M	Stage	ESTIMATES_StromalScore	ESTIMATES_ImmuneScore	ESTIMATEScore	PDCD1_exp	CD274_exp	CTLA4_exp	CD47_exp	BTLA_exp	B cells naive	B cells memory	Plasma cells	T cells CD8	T cells CD4 naive	T cells CD4 memory resting	T cells CD4 memory activated	T cells follicular helper	T cells regulatory (Tregs)	T cells gamma delta	NK cells resting	NK cells activated	Monocytes	Macrophages M0	Macrophages M1	Macrophages M2	Dendritic cells resting	Dendritic cells activated	Mast cells resting	Mast cells activated	Eosinophils	Neutrophils
MEyellow	0.0304205	0.0358195	0.00548409	-0.0603738	0.00772401	-0.0192778	0.0239823	-0.0301878	0.104511	0.103485	0.112186	0.0465995	0.165951	0.132198	0.0411237	0.107357	-0.105072	0.0298653	-0.0358144	-0.0776229	0.0584237	-0.0122492	-0.0457526	0.00902487	-0.0932786	-0.00731967	-0.0595122	-0.0238675	-0.0278888	0.113612	-0.00878166	0.0190303	-0.0240625	-0.0592061	-0.0507146	0.0662643	0.111268	0.135025
MEblue	-0.117573	0.0327817	-0.0759881	0.0887129	0.136069	0.119464	0.0364693	0.104124	0.127678	0.166288	0.156703	0.250717	0.0236056	0.205197	-0.0138742	0.387808	0.232035	-0.0225105	-0.0547326	0.060128	0.0532828	-0.0686901	-0.0406065	0.0142341	-0.00363318	0.0177959	-0.0225765	-0.0180749	-0.0409276	0.0230931	-0.015352	-0.0397692	-0.0371771	-0.0525433	0.000118698	-0.0115533	-0.000949818	-0.00977269
MEbrown	-0.0453094	0.0499371	-0.019848	-0.00892766	0.0970173	0.0476022	-0.00789468	0.0442768	0.077112	0.0780913	0.0836306	0.0988955	0.0277043	0.100184	-0.0044661	0.0453838	0.0194422	-0.0166159	-0.0424244	-0.0185695	0.0147441	-0.0978735	-0.0495896	0.00790372	0.0621111	0.0209826	0.0243434	-0.0201149	-0.0460901	0.0584596	-0.0223244	-0.00111633	-0.0252355	-0.0317972	-0.0039105	0.107665	0.00720918	0.0287767
MEgreen	-0.0289978	0.0174745	0.00615843	0.026714	0.0806231	0.0289311	0.0059839	0.0394721	0.190946	0.229649	0.224969	0.212612	0.245621	0.22003	0.0420435	0.107506	-0.0879421	0.0147377	-0.0461646	0.00417933	0.000899634	-0.0383742	-0.0574905	0.00621954	-0.0267018	-0.00186099	0.106385	-0.0204114	-0.057524	0.0478799	0.0878379	-0.00206637	-0.0287291	0.024772	-0.00998838	0.0153195	-0.0115937	0.0194348
MEturquoise	0.120678	-0.0887333	-0.0980082	0.00651677	0.0565253	-0.0787959	-0.0585856	-0.0993617	0.348788	0.666867	0.532871	0.647851	0.716731	0.551996	0.1449	0.379748	-0.124791	-0.0474537	-0.224936	0.266495	-0.0592426	-0.104417	-0.19877	0.235397	-0.0599462	0.16022	0.0713984	0.161054	-0.126999	-0.0524047	0.397889	0.0829247	-0.101013	-0.0731238	0.0638809	-0.0846502	0.0621502	0.177349
MEgrey	0.0220885	0.07289	0.00513281	-0.0268284	-0.00679819	-0.0405994	-0.0231759	-0.0299473	0.014806	-0.000649556	0.00834687	-0.0368301	0.00526752	0.0574564	-0.0489197	-0.0376465	-0.0045753	-0.024135	-0.0603181	-0.0468592	0.00105824	0.0101012	-0.0217564	-0.0434976	-0.021387	0.00381354	0.00530336	-0.0157228	-0.00649545	0.0848722	-0.0554187	-0.0527667	-0.0353529	-0.0221421	-0.00877977	0.0927183	-0.021741	0.0199463

## Sheet: Pearson analysis P value
Tag	Age	Sex	OS	Event	T	N	M	Stage	ESTIMATES_StromalScore	ESTIMATES_ImmuneScore	ESTIMATEScore	PDCD1_exp	CD274_exp	CTLA4_exp	CD47_exp	BTLA_exp	B cells naive	B cells memory	Plasma cells	T cells CD8	T cells CD4 naive	T cells CD4 memory resting	T cells CD4 memory activated	T cells follicular helper	T cells regulatory (Tregs)	T cells gamma delta	NK cells resting	NK cells activated	Monocytes	Macrophages M0	Macrophages M1	Macrophages M2	Dendritic cells resting	Dendritic cells activated	Mast cells resting	Mast cells activated	Eosinophils	Neutrophils
MEyellow	1	1	1	1	1	1	1	1	0.0803964	0.0850123	0.0522126	0.649043	0.00165508	0.0150603	1	0.0908417	0.103949	1	1	0.502231	1	1	1	1	0.289379	1	0.83264	1	1	0.096113	1	1	1	1	1	0.482976	0.110097	0.0207662
MEblue	0.0633278	1	0.53918	0.362075	0.0232134	0.0677722	1	0.164217	0.0269943	0.00161013	0.00345118	3.64223e-07	1	4.68962e-05	1	8.72578e-17	3.99595e-06	1	1	0.813935	1	0.584699	1	1	1	1	1	1	1	0.865326	1	1	1	1	1	1	1	1
MEbrown	1	1	1	1	0.199454	1	1	1	0.205423	0.196809	0.153367	0.108552	1	0.0676287	1	0.674634	1	1	1	1	1	0.190814	1	1	0.944717	1	1	1	1	0.865326	1	1	1	1	1	0.135054	1	1
MEgreen	1	1	1	1	0.351743	1	1	1	0.000232732	4.36076e-06	7.33862e-06	2.20094e-05	6.78136e-07	1.25598e-05	1	0.0908417	0.187862	1	1	1	1	1	1	1	1	1	0.145033	1	1	0.865326	0.314668	1	1	1	1	1	1	1
MEturquoise	0.0629216	0.36172	0.227382	1	0.69583	0.476981	1	0.176553	1.63973e-13	2.68733e-58	1.60446e-33	5.20395e-54	3.31891e-71	2.16847e-36	0.0125007	3.75591e-16	0.0405725	1	8.83823e-06	5.84292e-08	1	0.161614	0.000132613	2.71925e-06	0.944717	0.00393267	0.654431	0.00368141	0.0423	0.865326	1.04911e-17	0.475281	0.194163	0.730864	1	0.292581	0.943324	0.000950583
MEgrey	1	0.615053	1	1	1	1	1	1	0.754375	0.989049	0.859998	0.649043	1	0.224332	1	0.674634	1	1	1	0.965488	1	1	1	1	1	1	1	1	1	0.361965	0.964901	1	1	1	1	0.247987	1	1
